# Supplementary material for: Mosquito tagging using DNA-barcoded nanoporous protein microcrystals
Source: PNAS Nexus. 2022 Sep 12;1(4):pgac190. doi: 10.1093/pnasnexus/pgac190 (PMC9802479; doi:10.1093/pnasnexus/pgac190)
Supplement: pgac190_Supplemental_Files [file pgac190_supplemental_files.zip]

Archive with 2 entries (2 files):
- PNASNEXUS-PNASNEXUS-2022-00358-T-s01.pdf
- PNASNEXUS-PNASNEXUS-2022-00358-T-s02.pdf
